# Supplementary material for: Functional Neuroimaging as a Biomarker of Non-Invasive Brain Stimulation in Upper Limb Recovery After Stroke: A Systematic Review and Narrative Discussion
Source: Biomedicines. 2026 Jan 6;14(1):117. doi: 10.3390/biomedicines14010117 (PMC12838316; doi:10.3390/biomedicines14010117)
Supplement: Supplementary file 1 [file biomedicines-14-00117-s001.zip]

Archive with 2 entries (2 files):
- biomedicines-3983902-supplementary.pdf
- biomedicines-3983902-Supplimentary Table S3.pdf
